# Supplementary material for: Ocular Manifestations in Congenital Insensitivity to Pain with Anhidrosis: A Window into a Rare Syndrome
Source: Vision (Basel). 2025 Jul 21;9(3):62. doi: 10.3390/vision9030062 (PMC12286263; doi:10.3390/vision9030062)
Supplement: Supplementary file 1 [file vision-09-00062-s001.zip]

Archive with 1 entries (1 files):
- vision-3717092-supplementary.xlsx
