# Supplementary material for: Ocular Manifestations in Congenital Insensitivity to Pain with Anhidrosis: A Window into a Rare Syndrome
Source: Vision (Basel). 2025 Jul 21;9(3):62. doi: 10.3390/vision9030062 (PMC12286263; doi:10.3390/vision9030062)
Supplement: Supplementary file 1 [file vision-09-00062-s001.zip › vision-3717092-supplementary.xlsx]

## Sheet: Case reports
STUDY ID	Were patient’s demographic characteristics clearly described?	Was the patient’s history clearly described and presented as a timeline?	Was the current clinical condition of the patient on presentation clearly described?	Were diagnostic tests or assessment methods and the results clearly described?	Was the intervention(s) or treatment procedure(s) clearly described?	Was the post-intervention clinical condition clearly described?	Were adverse events (harms) or unanticipated events identified and described?	Does the case report provide takeaway lessons?	Score	Quality	Scaling key
Amano 2006	1	0	0	1	0	0	0	1	3	low	4 options (Yes, No , Unclear , not applicable)
López-Cortés 2020	1	1	1	1	0	0	1	1	6	moderate	Yes = 1
Jarade 2001	1	1	1	1	1	1	1	1	8	high	No or Unclear = 0
Levy 2004	1	1	1	1	1	1	1	1	8	high
Yagev 1999	1	1	1	1	0	0	1	1	6	moderate	0-3 --> low quality
Ofluoglu D 2015	1	1	1	0	1	1	1	1	7	high	4-6 --> moderate quality
Othman SA 2016	1	0	1	0	1	1	1	1	6	moderate	7-8 --> high quality
Schalka MM 2006	1	1	1	0	1	1	1	1	7	high
Suresh B 2018	0	0	1	0	1	1	0	1	4	moderate
Altassan2017	1	0	1	1	0	0	0	1	4	moderate
Geng2018	1	0	1	1	0	0	0	1	4	moderate
Guven2014	1	1	1	1	0	0	1	1	6	moderate
Vardy1979	1	1	1	1	1	0	1	1	7	high
Rapp2013	1	1	1	1	1	1	1	1	8	high
Goa, 2013	1	1	1	1	1	0	1	1	7	high
John, 2010	1	1	1	1	1	0	1	1	7	high
S. BRAHIM 1987	1	1	1	1	1	1	1	1	8	high
Kucukdurmaz 2012	1	1	1	1	1	1	1	1	8	high
Hiura 2002	1	1	1	1	1	0	0	1	6	moderate
Verity 1982	1	1	1	1	1	0	1	1	7	high
Iftikhar / 2013	1	0	1	1	0	0	1	1	5	moderate
Sethi, A / 2020	1	0	1	1	0	0	1	1	5	moderate
Kashtan / 1992	1	0	1	1	1	1	1	1	7	high
Masri, 2019	1	0	1	1	0	0	0	1	4	moderate
Elsana / 2021	1	1	1	1	1	1	1	1	8	high
Shatzky, 2000	1	0	1	1	0	0	1	1	5	moderate
Hilz / 1999	1	0	1	1	0	0	1	1	5	moderate
Shorer, 2001	1	0	1	1	0	0	1	1	5	moderate
